# Supplementary material for: Neutrophils promote CXCR3-dependent itch in the development of atopic dermatitis
Source: eLife. 2019 Oct 21;8:e48448. doi: 10.7554/eLife.48448 (PMC6884397; doi:10.7554/eLife.48448)
Supplement: Source data 1. [file elife-48448-data1.zip]

Archive with 31 entries (28 files):
- Supplemental_data/
- Supplemental_data/DEseq_results_D2_skin.csv
- __MACOSX/
- __MACOSX/Supplemental_data/
- __MACOSX/Supplemental_data/._DEseq_results_D2_skin.csv
- Supplemental_data/DEseq_results_D8_skin.csv
- __MACOSX/Supplemental_data/._DEseq_results_D8_skin.csv
- Supplemental_data/DEseq_results_D5_TG.csv
- __MACOSX/Supplemental_data/._DEseq_results_D5_TG.csv
- Supplemental_data/DEseq_results_tslprko_tg_D8.csv
- __MACOSX/Supplemental_data/._DEseq_results_tslprko_tg_D8.csv
- Supplemental_data/DEseq_results_D5_skin.csv
- __MACOSX/Supplemental_data/._DEseq_results_D5_skin.csv
- Supplemental_data/DEseq_results_H6_TG.csv
- __MACOSX/Supplemental_data/._DEseq_results_H6_TG.csv
- Supplemental_data/DEseq_results_tslprko_skin_D8.csv
- __MACOSX/Supplemental_data/._DEseq_results_tslprko_skin_D8.csv
- Supplemental_data/DEseq_results_H6_skin.csv
- __MACOSX/Supplemental_data/._DEseq_results_H6_skin.csv
- Supplemental_data/DEseq_results_D8_TG.csv
- __MACOSX/Supplemental_data/._DEseq_results_D8_TG.csv
- Supplemental_data/DEseq_results_gr1_skind8_etohvsvitd.csv
- __MACOSX/Supplemental_data/._DEseq_results_gr1_skind8_etohvsvitd.csv
- Supplemental_data/DEseq_results_D8_sc_agr1.csv
- __MACOSX/Supplemental_data/._DEseq_results_D8_sc_agr1.csv
- Supplemental_data/DEseq_results_gr1_tgd8_etohvsvitd.csv
- __MACOSX/Supplemental_data/._DEseq_results_gr1_tgd8_etohvsvitd.csv
- Supplemental_data/DEseq_results_D8_sc.csv
- __MACOSX/Supplemental_data/._DEseq_results_D8_sc.csv
- Supplemental_data/DEseq_results_D2_TG.csv
- __MACOSX/Supplemental_data/._DEseq_results_D2_TG.csv
